# Supplementary material for: Extraction of High-Quality RNA from S. aureus Internalized by Endothelial Cells
Source: Microorganisms. 2023 Apr 13;11(4):1020. doi: 10.3390/microorganisms11041020 (PMC10143013; doi:10.3390/microorganisms11041020)
Supplement: Supplementary file 1 [file microorganisms-11-01020-s001.zip]

Archive with 1 entries (1 files):
- microorganisms-2308337-supplementary.pdf
